# Supplementary material for: Path Following for Autonomous Mobile Robots with Deep Reinforcement Learning
Source: Sensors (Basel). 2024 Jan 16;24(2):0. doi: 10.3390/s24020561 (PMC11154580; doi:10.3390/s24020561)
Supplement: Supplementary file 1 [file sensors-24-00561-s001.zip]

Archive with 1 entries (1 files):
- sensors-2811003-supplementary.mp4
